# Supplementary material for: Linking Pharmacogenomic Information on Drug Safety and Efficacy with Ethnic Minority Populations
Source: Pharmaceutics. 2020 Oct 25;12(11):1021. doi: 10.3390/pharmaceutics12111021 (PMC7693750; doi:10.3390/pharmaceutics12111021)
Supplement: Supplementary file 1 [file pharmaceutics-12-01021-s001.zip]

Archive with 2 entries (2 files):
- pharmaceutics-976333 supplementary file 1.accdb
- pharmaceutics-976333-supplementary figure and table.docx
